# Supplementary material for: Understanding Ovarian Cancer: iTRAQ-Based Proteomics for Biomarker Discovery
Source: Int J Mol Sci. 2018 Jul 31;19(8):2240. doi: 10.3390/ijms19082240 (PMC6121953; doi:10.3390/ijms19082240)
Supplement: Supplementary file 1 [file ijms-19-02240-s001.zip]

Archive with 2 entries (2 files):
- Supplementary Table S1.xlsx
- Table S2-S5.docx
