# Supplementary material for: Understanding Ovarian Cancer: iTRAQ-Based Proteomics for Biomarker Discovery
Source: Int J Mol Sci. 2018 Jul 31;19(8):2240. doi: 10.3390/ijms19082240 (PMC6121953; doi:10.3390/ijms19082240)
Supplement: Supplementary file 1 [file ijms-19-02240-s001.zip › Supplementary Table S1.xlsx]

## Sheet: Arkusz1
Row	Accession	Protein	MW [kDa]	pI	Scores	#Peptides	SC [%]	RMS90 [ppm]	Rank	Median(113/115)	#(113/115)	CV [%](113/115)	Median(114/116)	#(114/116)	CV [%](114/116)	Median(113/116)	#(113/116)	CV [%](113/116)	Median(114/115)	#(114/115)	CV [%](114/115)	Median(113/117)	#(113/117)	CV [%](113/117)	Median(114/118)	CV [%](114/118)	Median(113/118)	#(113/118)	CV [%](113/118)	Median(114/117)	#(114/117)	CV [%](114/117)	Median(113/119)	#(113/119)	CV [%](113/119)	Median(114/121)	#(114/121)	CV [%](114/121)	Median(113/121)	#(113/121)	CV [%](113/121)	Median(114/119)	#(114/119)	CV [%](114/119)	Median(117/119)	#(117/119)	CV [%](117/119)	Median(118/121)	#(118/121)
1	A1AG1_HUMAN	Alpha-1-acid glycoprotein 1 OS=Homo sapiens GN=ORM1 PE=1 SV=1	23.5	4.8	257.7 (M:257.7)	4	21.9	5.69	47	0.68	14	15.26	0.43	14	104.51	0.39	14	79.48	0.75	14	11.35	0.61	14	57.27	0.673333	42.59	0.613333	14	26.87	0.67	14	37.48	0.8	14	44.76	0.81	13	20.04	0.74	13	38.87	0.88	14	26.03	1.33	14	15.54	1.215	13
2	A1AT_HUMAN	Alpha-1-antitrypsin OS=Homo sapiens GN=SERPINA1 PE=1 SV=3	46.7	5.3	1268.4 (M:1268.4)	26	45.7	9.83	13	0.7	58	20.47	0.81	60	41.07	0.75	60	28.68	0.73	58	23.68	0.89	58	20.22	0.886667	42.54	0.86	58	29.54	0.92	58	19.68	0.46	56	29.82	0.5	58	33.66	0.45	56	30.12	0.5	58	32.35	0.54	58	24.5	0.54	58
3	A1BG_HUMAN	Alpha-1B-glycoprotein OS=Homo sapiens GN=A1BG PE=1 SV=4	54.2	5.5	61.1 (M:61.1)	2	7.3	8.10	101	0.78	5	25.97	1.01	5	32.25	0.85	5	14.73	0.93	5	7.62	0.82	5	17.23	0.953333	38.53	0.8	5	19.75	0.98	5	5.64	0.79	5	37.94	0.92	5	16.32	0.77	5	33.91	0.95	5	20.22	0.98	5	20.87	0.96	5
4	A2AP_HUMAN	Alpha-2-antiplasmin OS=Homo sapiens GN=SERPINF2 PE=1 SV=3	54.5	5.9	72.8 (M:72.8)	2	5.9	5.48	92	0.93	7	22.64	1.17	7	8.14	0.99	7	8.08	1.08	7	20.63	0.89	7	8.46	0.8	19.56	0.686667	7	16.88	1.04	7	6.36	0.75	7	8.92	0.91	7	9.1	0.77	7	11.34	0.89	7	6.17	0.85	7	3.45	1.14	7
5	FETUA_HUMAN	Alpha-2-HS-glycoprotein OS=Homo sapiens GN=AHSG PE=1 SV=1	39.3	5.4	345.2 (M:345.2)	4	11.4	7.42	40	0.77	16	16.18	1.05	16	26.87	0.97	16	15.12	0.83	16	8.79	0.92	16	10.76	0.873333	56.68	0.806667	16	41.97	0.98	16	15.46	0.8	16	14.93	0.91	16	9.5	0.84	16	17.53	0.86	16	6.07	0.87	16	14.98	1.05	16
6	A2MG_HUMAN	Alpha-2-macroglobulin OS=Homo sapiens GN=A2M PE=1 SV=3	163.2	6.0	98.7 (M:98.7)	2	2.2	5.94	85	0.69	11	12.7	0.64	11	50.51	0.53	11	45.3	0.83	11	12.19	0.71	11	21.28	0.786667	50.56	0.646667	11	44.79	0.85	11	12.87	0.7	11	15.66	0.93	11	9.43	0.76	11	14.82	0.86	11	9.09	1	11	10.67	1.185	11
7	ANGI_HUMAN	Angiogenin OS=Homo sapiens GN=ANG PE=1 SV=1	16.5	10.9	170.9 (M:170.9)	4	23.8	8.05	60	1.18	6	16.54	0.98	6	15.5	1.22	6	19.77	0.95	6	13.18	1.12	7	15.61	0.66	14.32	0.82	6	17.7	0.98	7	11.7	1.14	7	23.08	1	6	6.56	1.23	6	11.75	1	7	8.41	1.03	7	9.34	1.515	6
8	ANGT_HUMAN	Angiotensinogen OS=Homo sapiens GN=AGT PE=1 SV=1	53.1	5.9	116.6 (M:116.6)	2	4.9	6.25	77	0.76	6	23.09	0.88	6	29.86	0.84	6	25.99	0.79	6	17.83	0.9	6	11.53	0.873333	32.57	0.833333	6	13.17	0.94	6	14.7	0.6	6	26.96	0.6	6	20.01	0.57	6	24.6	0.63	6	14.33	0.67	6	19.11	0.69	6
9	ANT3_HUMAN	Antithrombin-III OS=Homo sapiens GN=SERPINC1 PE=1 SV=1	52.6	6.3	406.5 (M:406.5)	9	11.6	6.36	33	0.59	19	40.61	1.03	19	34.49	0.65	19	26.97	0.93	19	27.44	0.74	18	21.68	1.00667	70.21	0.64	19	33.68	1.1	19	30.54	0.55	18	33.12	0.81	19	9.52	0.56	18	42.43	0.82	19	26.72	0.74	19	20.64	0.81	19
10	APOA1_HUMAN	Apolipoprotein A-I OS=Homo sapiens GN=APOA1 PE=1 SV=1	30.8	5.5	2786.3 (M:2786.3)	52	86.5	6.58	6	0.86	185	20.19	1.31	186	26.67	1.21	183	20.58	0.93	185	17.56	0.98	182	18.71	1.04667	54.14	0.966667	185	48.53	1.05	183	22.21	0.8	183	19.36	0.86	180	12.95	0.8	182	20.43	0.87	183	12.87	0.83	181	19.28	0.81	180
11	APOA2_HUMAN	Apolipoprotein A-II OS=Homo sapiens GN=APOA2 PE=1 SV=1	11.2	7.1	616.4 (M:616.4)	8	69.0	4.82	23	0.79	22	42.4	1.41	22	23.98	1.12	22	31.52	0.97	21	14.21	0.96	22	39.86	1.27333	51.67	1.00667	22	45.55	1.15	21	20.77	0.68	21	45.18	0.89	21	11.13	0.71	21	52.69	0.86	21	8.74	0.74	21	18.23	0.675	21
12	APOA4_HUMAN	Apolipoprotein A-IV OS=Homo sapiens GN=APOA4 PE=1 SV=3	45.4	5.2	1732.0 (M:1732.0)	32	66.9	6.61	9	0.71	75	21.43	1.06	75	14.75	0.97	76	18.64	0.78	76	16.90	0.89	74	13.44	0.993333	38.26	0.92	77	33.95	0.97	75	13.78	0.81	74	13.07	0.82	75	13.66	0.77	74	17.49	0.87	75	10.59	0.91	76	13.47	0.855	77
13	APOA5_HUMAN	Apolipoprotein A-V OS=Homo sapiens GN=APOA5 PE=1 SV=1	41.2	6.0	125.1 (M:125.1)	2	7.4	3.69	72	0.7	7	11.87	1.14	7	8.31	0.93	7	8.49	0.85	7	5.24	0.95	7	10.84	1.2	36.04	0.98	7	27.26	1.15	7	7.52	0.72	7	27.7	0.81	7	24.26	0.66	7	33.41	0.89	7	18.86	0.77	7	21.08	0.69	7
14	APOB_HUMAN	Apolipoprotein B-100 OS=Homo sapiens GN=APOB PE=1 SV=2	515.3	6.6	3143.7 (M:3143.7)	70	16.0	7.37	4	1	152	22.42	1.01	152	34.94	1.06	149	22.44	0.96	152	15.30	0.97	150	16.54	0.826667	63.8	0.846667	149	38.86	0.92	152	35.22	0.97	152	25.5	0.87	150	19.27	0.91	151	17.75	0.92	149	13.39	1	152	32.31	1.05	151
15	APOC1_HUMAN	Apolipoprotein C-I OS=Homo sapiens GN=APOC1 PE=1 SV=1	9.3	9.3	196.5 (M:196.5)	5	34.9	10.40	55	1.16	23	31.27	1.62	22	24.12	1.56	23	27.75	1.15	23	29.91	0.99	23	12.94	0.813333	17.41	0.806667	22	12.34	0.99	23	18.22	0.84	23	8.13	0.94	23	10.31	0.94	23	12.14	0.84	23	7.57	0.85	23	17.04	1.185	23
16	APOC2_HUMAN	Apolipoprotein C-II OS=Homo sapiens GN=APOC2 PE=1 SV=1	11.3	4.5	768.5 (M:768.5)	8	59.4	5.73	17	0.91	12	17.21	1.59	12	14.07	1.38	12	12.28	1.08	11	8.34	1.37	12	14.19	1.98667	20.34	1.73333	12	20.26	1.57	12	10.25	0.93	12	19.47	0.99	12	15.52	0.86	12	21.28	1.07	12	14.31	0.68	12	10.68	0.495	12
17	APOC3_HUMAN	Apolipoprotein C-III OS=Homo sapiens GN=APOC3 PE=1 SV=1	10.8	5.1	232.2 (M:232.2)	3	37.4	4.78	52	0.81	7	7.34	1.24	7	14.01	1.21	7	15.41	0.82	7	8.78	0.89	7	45.85	1.26667	30.76	1.24	7	24.64	0.91	7	34.72	0.79	7	22.04	0.82	7	16.01	0.8	7	22.44	0.81	7	12.5	0.89	7	40.29	0.645	7
18	APOC4_HUMAN	Apolipoprotein C-IV OS=Homo sapiens GN=APOC4 PE=1 SV=1	14.5	10.4	117.8 (M:117.8)	3	28.3	7.80	75	0.76	13	5.94	1.33	13	8.58	1.21	13	7.49	0.84	13	8.24	1.08	13	7.15	1.49333	9.04	1.36	13	8.11	1.18	13	7.62	0.74	13	10.06	0.74	13	9.05	0.67	13	9.85	0.82	13	8.62	0.69	13	9.15	0.495	13
19	APOD_HUMAN	Apolipoprotein D OS=Homo sapiens GN=APOD PE=1 SV=1	21.3	4.9	115.2 (M:115.2)	4	19.6	7.86	80	0.65	5	38.09	1.27	5	8.81	0.99	5	24.79	0.83	5	9.03	0.75	5	67.69	1.52667	13.46	1.19333	5	23.17	0.96	5	36.94	0.68	5	40.64	0.82	5	6.11	0.64	5	36.62	0.88	5	11.4	0.92	5	25.63	0.54	5
20	APOE_HUMAN	Apolipoprotein E OS=Homo sapiens GN=APOE PE=1 SV=1	36.1	5.5	1565.6 (M:1565.6)	30	68.8	9.17	10	0.9	73	23.21	1.2	74	15.82	1.23	74	18.6	0.88	73	17.15	1.17	75	24.6	1.25333	54.8	1.28	75	58.7	1.15	74	20.31	0.95	75	19.36	0.85	75	20.26	0.87	75	20.89	0.93	75	17.45	0.8	73	25.43	0.69	75
21	APOM_HUMAN	Apolipoprotein M OS=Homo sapiens GN=APOM PE=1 SV=2	21.2	5.6	146.3 (M:146.3)	4	18.1	7.21	68	0.88	9	13.55	1.02	9	14.58	1	9	14.64	0.89	9	11.70	1.01	9	12.71	0.96	58.63	0.94	9	43.2	1.03	9	26.65	1	9	12.25	0.95	9	10.04	0.93	9	7.36	1.02	9	15.3	1	9	21.7	0.99	9
22	CRP_HUMAN	C-reactive protein OS=Homo sapiens GN=CRP PE=1 SV=1	25.0	5.3	117.1 (M:117.1)	3	16.5	8.57	76	2.08	6	23.48	2.87	6	50.44	2.85	6	43.11	2.09	6	26.45	2.88	6	35.23	3.39333	99.95	3.12667	5	85.31	2.89	6	40.64	2.4	6	19.74	2.34	6	24.01	2.32	6	18.38	2.42	6	23.94	0.84	6	20.17	0.72	5
23	C4BPA_HUMAN	C4b-binding protein alpha chain OS=Homo sapiens GN=C4BPA PE=1 SV=2	67.0	7.9	764.1 (M:764.1)	19	29.5	11.32	18	0.87	42	36.21	1.25	42	30.02	1.12	42	36.07	0.97	42	18.50	0.99	42	18.11	0.886667	37.54	0.793333	42	24.88	1.1	42	14.24	0.84	39	32.98	0.91	40	20.15	0.8	40	38.03	0.94	39	14.35	0.85	39	20.52	1.005	40
24	C4BPB_HUMAN	C4b-binding protein beta chain OS=Homo sapiens GN=C4BPB PE=1 SV=1	28.3	4.9	88.6 (M:88.6)	3	12.7	10.31	87	0.93	5	28.45	0.94	5	26.8	0.96	5	11.79	0.9	5	5.48	0.94	5	22.29	0.726667	47.54	0.746667	5	15.93	0.91	5	11.54	1	5	31.26	0.94	5	15.27	0.96	5	31.56	0.98	5	10.22	1.07	5	10.7	1.29	5
25	CBPB2_HUMAN	Carboxypeptidase B2 OS=Homo sapiens GN=CPB2 PE=1 SV=2	48.4	8.5	38.7 (M:38.7)	1	1.7	11.51	112	0.92	6	8.69	0.99	6	13.34	0.97	6	15.42	0.93	6	11.31	0.98	6	6.88	0.606667	4	0.593333	6	4.23	1	6	7.36	0.95	6	6.36	0.96	6	8.95	0.94	6	8.99	0.97	6	5.37	0.97	6	2.93	1.59	6
26	CD5L_HUMAN	CD5 antigen-like OS=Homo sapiens GN=CD5L PE=1 SV=1	38.1	5.2	114.8 (M:114.8)	3	7.8	7.96	81	1	11	5.45	0.9	12	12.24	0.93	12	10.99	0.93	12	5.46	0.83	12	17.77	0.54	12.31	0.573333	11	8.34	0.8	12	15.3	1	11	7.78	0.97	12	13.26	1.04	11	8.59	0.93	12	12.84	1.17	12	4.51	1.815	11
27	CERU_HUMAN	Ceruloplasmin OS=Homo sapiens GN=CP PE=1 SV=1	122.1	5.4	852.2 (M:852.2)	16	15.5	6.70	16	0.82	26	19.91	1.1	27	27.36	1.01	26	24.34	0.89	27	18.38	0.91	26	17.24	0.96	55.15	0.913333	27	45.78	0.98	27	21.84	0.8	27	29.75	0.85	26	15.59	0.8	26	25.36	0.85	27	16.36	0.86	27	19.55	0.915	27
28	CLUS_HUMAN	Clusterin OS=Homo sapiens GN=CLU PE=1 SV=1	52.5	5.9	1401.6 (M:1401.6)	24	42.8	6.46	12	0.84	65	21.67	1.2	66	22.9	1.06	65	19.4	0.91	65	19.27	1.01	65	18.15	1.18	56.44	1.04	65	46.02	1.1	66	17.1	0.87	65	26.42	0.88	65	18.74	0.81	65	22.37	0.94	64	18.4	0.86	66	21.47	0.765	66
29	FA5_HUMAN	Coagulation factor V OS=Homo sapiens GN=F5 PE=1 SV=4	251.5	5.6	166.1 (M:166.1)	3	2.4	8.37	61	0.86	5	20.81	1.18	5	11.04	1.06	5	2.56	0.95	5	12.83	1.17	5	7.04	1.19333	37.61	1.08	5	27.71	1.29	5	12.58	0.96	5	29.64	0.96	5	11.72	0.87	5	20.44	1.07	5	20.45	0.83	5	29.54	0.81	5
30	FA12_HUMAN	Coagulation factor XII OS=Homo sapiens GN=F12 PE=1 SV=3	67.7	9.4	100.9 (M:100.9)	2	6.2	9.14	84	0.87	9	15.15	0.82	9	11.62	0.9	9	15.83	0.78	9	8.87	0.93	9	9.13	0.466667	12.59	0.52	9	17.62	0.83	9	4.4	0.8	9	18.47	0.73	9	8.49	0.81	9	14.17	0.72	9	13.2	0.86	9	12.05	1.575	9
31	C1QA_HUMAN	Complement C1q subcomponent subunit A OS=Homo sapiens GN=C1QA PE=1 SV=2	26.0	10.1	473.8 (M:473.8)	4	16.3	7.19	26	0.9	11	19.8	1.14	11	16.29	1	11	15.78	1.02	11	16.73	1.01	11	8.87	0.973333	60.19	0.86	11	50.38	1.14	11	14.78	0.8	10	15.21	0.91	10	8.94	0.82	10	16.52	0.89	10	9.89	0.79	10	14.24	0.9	10
32	C1QB_HUMAN	Complement C1q subcomponent subunit B OS=Homo sapiens GN=C1QB PE=1 SV=3	26.7	9.6	253.5 (M:253.5)	8	20.9	7.15	48	0.9	17	17.49	1.08	17	19.62	1.07	16	14.03	0.92	17	12.94	1.07	17	12.15	0.926667	47.74	0.893333	17	43.32	1.11	17	14.37	0.9	16	9.33	0.97	17	6.26	0.93	17	15.93	0.96	17	8.06	0.87	17	13.79	1.05	17
33	C1QC_HUMAN	Complement C1q subcomponent subunit C OS=Homo sapiens GN=C1QC PE=1 SV=3	25.8	9.4	130.0 (M:130.0)	3	9.8	5.65	71	0.72	18	21.33	0.99	18	15.71	1.05	18	13.58	0.67	18	32.41	1.01	18	18.31	0.8	62.58	0.853333	18	48.39	0.95	18	29.99	1.04	18	11.15	0.99	18	8.46	1.05	18	15.37	0.98	18	6.71	1.04	18	25.06	1.245	18
34	C1R_HUMAN	Complement C1r subcomponent OS=Homo sapiens GN=C1R PE=1 SV=2	80.1	5.8	157.8 (M:157.8)	3	3.3	6.49	62	0.91	11	21.56	1.14	11	14	1.02	11	9.37	1.02	11	13.05	1.09	11	17.74	1.08	36.9	0.966667	11	25.98	1.21	11	10.45	0.75	11	45.76	0.83	11	38.98	0.74	11	50.7	0.84	11	34.62	0.7	11	27.93	0.78	11
35	C1RL_HUMAN	Complement C1r subcomponent-like protein OS=Homo sapiens GN=C1RL PE=1 SV=2	53.5	6.9	58.5 (M:58.5)	1	2.5	9.46	103	0.98	8	6.12	0.54	8	32.54	0.5	8	33.07	1.04	8	7.64	1.02	8	8.58	0.666667	11.51	0.626667	8	11.74	1.08	8	5.4	0.98	8	5.57	1.04	8	5.64	0.97	8	7.23	1.04	8	5.59	0.97	8	5.53	1.56	8
36	C1S_HUMAN	Complement C1s subcomponent OS=Homo sapiens GN=C1S PE=1 SV=1	76.6	4.7	252.1 (M:252.1)	4	7.3	7.59	49	0.97	11	21.33	1.02	11	10.78	0.98	11	9.5	1	11	13.03	1.06	11	6.4	0.74	28.33	0.72	11	18.88	1.09	11	8.05	0.91	11	16.87	0.96	11	15.17	0.92	11	23.98	0.95	11	8.06	0.87	11	14.52	1.29	11
37	CO3_HUMAN	Complement C3 OS=Homo sapiens GN=C3 PE=1 SV=2	187.0	6.0	6784.4 (M:6784.4)	112	55.3	8.82	2	1.02	289	29.9	1.27	289	28.41	1.22	288	27.04	1.05	290	20.21	1.13	283	19.37	1.06667	55.96	1.01333	289	43.79	1.19	286	23.11	0.94	276	34.9	0.96	275	14.33	0.92	274	27.8	0.99	279	16.73	0.83	283	30.26	0.885	277
38	CO4B_HUMAN	Complement C4-B OS=Homo sapiens GN=C4B PE=1 SV=1	192.7	6.8	6865.4 (M:6865.4)	103	46.9	6.21	1	0.94	298	26.62	1.25	300	28.07	1.18	298	27.81	0.99	301	21.80	1.1	288	23.06	1.04	56.99	0.973333	302	55.96	1.15	294	20.98	0.88	283	29.02	0.9	286	13.58	0.86	283	27.23	0.93	287	14.6	0.81	289	21.77	0.855	288
39	CO5_HUMAN	Complement C5 OS=Homo sapiens GN=C5 PE=1 SV=4	188.2	6.1	251.6 (M:251.6)	5	5.1	7.17	50	0.83	9	24.68	1.08	9	26.81	1.02	9	17.61	0.88	9	14.62	1.02	9	5.78	0.96	48.7	0.906667	9	33.54	1.07	9	18.88	0.87	9	13.58	0.91	9	9.86	0.86	9	17.98	0.92	9	8.44	0.86	9	14.35	0.945	9
40	CO6_HUMAN	Complement component C6 OS=Homo sapiens GN=C6 PE=1 SV=3	104.7	6.4	311.2 (M:311.2)	6	11.2	8.41	41	0.87	9	26.21	1.22	9	24.9	1.01	9	38.23	1.04	9	17.17	1.01	9	12.29	1.01333	40.24	0.84	9	45.67	1.21	9	12.98	0.91	9	26.69	0.97	9	23.68	0.8	9	38.5	1.1	9	15.55	0.91	9	24.22	0.96	9
41	CO8A_HUMAN	Complement component C8 alpha chain OS=Homo sapiens GN=C8A PE=1 SV=2	65.1	6.1	215.8 (M:215.8)	5	6.2	12.35	53	0.72	9	30.07	1.13	9	6.47	1.02	9	20.32	0.79	9	14.79	0.91	9	17.91	1.14667	38.31	1.04	9	25.87	1	9	9.92	0.86	9	23.08	0.94	9	15.26	0.85	9	28.64	0.95	9	10.37	0.95	9	12.88	0.825	9
42	CO8B_HUMAN	Complement component C8 beta chain OS=Homo sapiens GN=C8B PE=1 SV=3	67.0	9.5	154.3 (M:154.3)	3	6.8	6.61	64	0.85	8	13.66	0.94	8	22.54	0.87	8	22.66	0.92	8	7.55	0.91	8	11.22	0.793333	50.12	0.733333	8	44.6	0.98	8	14.76	0.87	8	13.68	0.93	8	8.57	0.85	8	14.02	0.95	8	6.47	0.97	8	17.7	1.17	8
43	CO8G_HUMAN	Complement component C8 gamma chain OS=Homo sapiens GN=C8G PE=1 SV=3	22.3	9.4	135.2 (M:135.2)	3	14.4	6.71	69	0.62	8	37.63	1.3	8	7.63	0.92	8	21.21	0.87	8	11.52	0.84	8	14.01	1.25333	40.22	0.893333	8	15.99	1.17	8	14.56	0.63	8	31.05	0.84	8	13.19	0.6	8	40.1	0.89	8	6.98	0.76	8	18.47	0.675	8
44	CO9_HUMAN	Complement component C9 OS=Homo sapiens GN=C9 PE=1 SV=2	63.1	5.3	347.2 (M:347.2)	8	16.3	6.72	39	1.07	26	40.82	1.36	26	29.63	1.28	26	29.45	1.13	26	25.80	1.09	26	10.87	1.19333	52.52	1.12667	26	33.87	1.15	26	22.45	1.15	26	28.47	1.19	26	14.27	1.12	26	24.75	1.23	26	16.65	1.07	26	28.03	1.005	26
45	CFAH_HUMAN	Complement factor H OS=Homo sapiens GN=CFH PE=1 SV=4	139.0	6.2	1769.3 (M:1769.3)	40	30.4	6.86	8	0.8	94	29.4	1.14	91	25.59	0.98	93	30.94	0.91	92	18.56	0.94	93	20.44	0.826667	39.01	0.726667	92	34.96	1.06	92	16.85	0.8	86	27.08	0.88	87	15.29	0.79	87	30.23	0.91	87	13.97	0.87	88	15.87	1.05	87
46	FHR1_HUMAN	Complement factor H-related protein 1 OS=Homo sapiens GN=CFHR1 PE=1 SV=2	37.6	8.7	354.7 (M:354.7)	7	27.0	7.83	37	0.86	16	26.99	1.26	15	11.06	1.13	16	25.73	0.94	16	11.92	1.07	16	21.01	0.953333	46.11	0.88	16	45.63	1.16	16	14.48	0.94	16	28.98	0.92	16	10.57	0.84	16	26.46	1.05	15	9.4	0.88	16	15.42	0.975	16
47	FHR4_HUMAN	Complement factor H-related protein 4 OS=Homo sapiens GN=CFHR4 PE=1 SV=2	37.3	5.0	36.8 (M:36.8)	1	3.3	13.78	114	0.5	1		1.12	1		0.77	1		0.72	1		0.71	1		1.26667		0.873333	1		1.02	1		0.66	1		0.88	1		0.6	1		0.97	1		0.94	1		0.69	1
48	FBLN3_HUMAN	EGF-containing fibulin-like extracellular matrix protein 1 OS=Homo sapiens GN=EFEMP1 PE=1 SV=2	54.6	4.8	61.7 (M:61.7)	1	4.7	13.41	100	0.57	2	4.8	1.07	2	8.63	0.8	2	7.15	0.76	2	6.28	0.83	2	8.38	1.34	1.55	1.00667	2	3.03	1.09	2	9.87	0.62	2	4.28	0.72	2	4.92	0.54	2	3.44	0.83	2	5.76	0.76	2	4.09	0.54	2
49	ECM1_HUMAN	Extracellular matrix protein 1 OS=Homo sapiens GN=ECM1 PE=1 SV=2	60.6	6.3	183.6 (M:183.6)	5	11.3	7.80	56	0.66	18	25.35	1.06	18	24.06	0.79	18	19.81	0.88	18	27.76	0.87	18	14.38	1.05333	26.74	0.786667	18	25.66	1.16	18	12.96	0.68	18	31.91	0.86	18	34.79	0.64	18	36.72	0.92	18	28.83	0.79	18	23.05	0.81	18
50	FIBA_HUMAN	Fibrinogen alpha chain OS=Homo sapiens GN=FGA PE=1 SV=2	94.9	5.6	347.7 (M:347.7)	4	6.1	3.55	38	1.52	14	38	3.27	14	56.69	2.08	14	45.34	2.38	14	52.09	1.56	14	27.01	2.02	31.06	1.29333	14	33.8	2.43	14	38.44	1.51	14	28.04	2.45	14	48.25	1.56	14	34.2	2.37	14	41.54	0.97	14	7.6	1.215	14
51	FIBB_HUMAN	Fibrinogen beta chain OS=Homo sapiens GN=FGB PE=1 SV=2	55.9	9.3	78.1 (M:78.1)	2	3.5	3.64	89	1.1	4	12.86	2.14	4	66.03	1.25	4	23.79	1.87	4	53.13	1.21	4	18.1	1.34667	75.23	0.786667	4	31.34	2.06	4	60.03	1.41	4	16.14	2.3	4	62.16	1.34	4	20.93	2.41	4	56.67	1.17	4	3.91	1.71	4
52	FINC_HUMAN	Fibronectin OS=Homo sapiens GN=FN1 PE=1 SV=4	262.5	5.4	4433.7 (M:4433.7)	75	32.2	7.26	3	0.85	205	27.29	1.41	199	34.41	1.08	202	27.25	1.14	207	37.51	0.98	198	21.03	1.19333	41.39	0.88	203	44.56	1.29	197	21.73	0.91	193	27.64	1.16	193	33.54	0.88	193	31.12	1.21	194	29.74	0.93	193	16.93	0.96	195
53	FBLN1_HUMAN	Fibulin-1 OS=Homo sapiens GN=FBLN1 PE=1 SV=4	77.2	4.9	298.4 (M:298.4)	6	11.0	8.49	42	0.84	21	21.94	1.03	21	19.26	0.94	21	26.47	0.92	21	11.75	0.93	21	13.31	0.806667	43.56	0.74	21	34.39	1.02	21	13.22	0.88	21	20.21	0.92	21	14.13	0.84	21	21.01	0.97	21	11.49	0.95	21	14.51	1.14	21
54	FCN2_HUMAN	Ficolin-2 OS=Homo sapiens GN=FCN2 PE=1 SV=2	34.0	6.4	210.9 (M:210.9)	4	19.2	4.69	54	0.85	6	11.19	1.27	6	19.85	1.16	6	18.01	0.92	6	6.73	1.02	6	15.38	1.30667	31.51	1.2	6	29.12	1.11	6	12.52	0.84	6	16.05	0.87	6	11.19	0.8	6	15.08	0.92	6	11.83	0.83	6	10.22	0.675	6
55	FCN3_HUMAN	Ficolin-3 OS=Homo sapiens GN=FCN3 PE=1 SV=2	32.9	6.2	447.4 (M:447.4)	11	28.8	6.52	30	0.85	18	20.55	1.32	19	31.4	1.12	18	18.61	0.95	18	23.81	0.99	18	15.34	0.926667	51.07	0.833333	19	42.37	1.11	18	17.49	0.87	18	28.38	0.93	18	13.37	0.82	18	27.02	0.99	18	10.56	0.9	19	19.73	1.065	19
56	LG3BP_HUMAN	Galectin-3-binding protein OS=Homo sapiens GN=LGALS3BP PE=1 SV=1	65.3	5.0	266.5 (M:266.5)	6	15.0	7.52	44	0.79	16	21.53	1.06	15	7.68	1.02	16	14	0.84	16	15.09	1.07	16	13.05	1.05333	31.97	1	16	25.85	1.13	16	11.67	0.85	16	15.34	0.88	16	13.44	0.83	16	19.4	0.9	16	9.55	0.8	16	14.31	0.84	16
57	GFAP_HUMAN	Glial fibrillary acidic protein OS=Homo sapiens GN=GFAP PE=1 SV=1	49.8	5.3	51.9 (M:51.9)	1	2.5	29.55	108	0.58	1		1.19	1		0.71	1		0.97	1		0.55	1		1.32		0.793333	1		0.92	1		0.44	1		0.81	1		0.48	1		0.73	1		0.79	1		0.615	1
58	GPX3_HUMAN	Glutathione peroxidase 3 OS=Homo sapiens GN=GPX3 PE=1 SV=2	25.6	9.1	259.5 (M:259.5)	7	19.0	11.23	45	0.77	17	34.88	1.17	17	19.86	1.02	17	17.64	0.88	17	20.31	0.87	17	12.71	0.98	47.62	0.86	17	31.95	0.99	17	10.11	0.77	17	33.88	0.82	17	15.33	0.72	17	33.49	0.88	17	15.1	0.89	17	23.21	0.84	17
59	HPT_HUMAN	Haptoglobin OS=Homo sapiens GN=HP PE=1 SV=1	45.2	6.1	150.4 (M:150.4)	4	8.4	4.56	66	0.88	11	19.79	0.66	10	155.33	0.6	11	97.92	0.86	10	23.36	0.75	11	68.93	0.986667	65.6	0.966667	11	29.04	0.71	10	34.57	1.03	10	64.92	1.1	9	26.58	1.03	9	52.91	1.03	10	29.44	1.46	10	35.47	1.02	9
60	HPTR_HUMAN	Haptoglobin-related protein OS=Homo sapiens GN=HPR PE=1 SV=2	39.0	6.7	119.5 (M:119.5)	3	9.5	9.30	73	0.9	9	20.11	1.01	9	28.2	1.05	9	11.52	0.86	9	7.96	0.8	9	22.58	0.866667	53.54	0.906667	9	33.85	0.77	9	10.21	0.96	9	32.08	0.92	9	8.44	0.95	9	20.51	0.93	9	14.97	1.21	9	15.07	1.065	9
61	HEMO_HUMAN	Hemopexin OS=Homo sapiens GN=HPX PE=1 SV=2	51.6	6.6	118.0 (M:118.0)	3	8.7	7.28	74	0.65	10	13.76	0.23	10	101.57	0.23	10	89.55	0.66	10	17.16	0.83	10	13.16	0.506667	48.43	0.506667	10	39.42	0.83	10	6.61	0.96	10	19.78	0.97	10	12.41	0.96	10	20.64	0.97	10	11.49	1.17	10	7.79	1.92	10
62	HEP2_HUMAN	Heparin cofactor 2 OS=Homo sapiens GN=SERPIND1 PE=1 SV=3	57.0	6.4	56.7 (M:56.7)	1	3.6	7.10	104	1.14	5	5.96	0.69	5	7.1	0.98	5	4.69	0.8	5	5.33	0.89	5	10.52	0.513333	6.51	0.733333	5	6.88	0.62	5	14.67	1.55	5	5.02	0.8	5	10.69	1.13	5	7.39	1.09	5	2.8	1.75	5	15.14	1.56	5
63	HMGB1_HUMAN	High mobility group protein B1 OS=Homo sapiens GN=HMGB1 PE=1 SV=3	24.9	5.5	49.8 (M:49.8)	1	6.5	1.92	109
64	HRG_HUMAN	Histidine-rich glycoprotein OS=Homo sapiens GN=HRG PE=1 SV=1	59.5	7.2	447.0 (M:447.0)	8	20.8	6.88	31	0.66	14	20.31	0.99	14	24.14	0.81	14	15.13	0.8	14	14.15	0.83	13	8.37	0.88	35.72	0.726667	14	37.6	0.98	14	11.54	0.72	13	15.4	0.9	13	14.39	0.73	13	19.21	0.89	13	14.01	0.9	13	9.24	0.99	13
65	IGHA2_HUMAN	Ig alpha-2 chain C region OS=Homo sapiens GN=IGHA2 PE=1 SV=3	36.5	5.7	239.1 (M:239.1)	6	16.5	7.77	51	0.78	13	21.18	1.05	13	17.54	0.95	13	18.77	0.86	13	15.08	0.95	13	19.58	1.12	47.47	1.02	13	51.51	1.04	13	9.29	0.82	12	21.26	0.89	12	8.22	0.81	12	16.85	0.89	12	10.98	0.87	12	11.92	0.765	12
66	IGHG1_HUMAN	Ig gamma-1 chain C region OS=Homo sapiens GN=IGHG1 PE=1 SV=1	36.1	9.4	629.3 (M:629.3)	9	37.3	9.14	21	0.77	18	21.27	1.14	18	18.65	0.99	18	10.23	0.88	18	12.82	0.85	19	23.58	1.08667	47.15	0.953333	18	30.3	0.97	19	14.7	0.67	17	15.63	0.83	17	10.34	0.73	16	12.4	0.79	17	13.66	0.84	17	17.21	0.705	16
67	IGHG2_HUMAN	Ig gamma-2 chain C region OS=Homo sapiens GN=IGHG2 PE=1 SV=2	35.9	8.8	462.8 (M:462.8)	8	28.2	7.34	27	0.8	13	25.02	1.32	13	41.9	1.15	13	33.06	0.91	13	29.83	0.93	13	31.25	1.42667	65.31	1.24667	13	52.76	1.06	13	32	0.8	11	24.64	0.97	11	25.63	0.82	11	22.29	0.95	11	27.75	0.92	11	7.46	0.54	10
68	IGHG3_HUMAN	Ig gamma-3 chain C region OS=Homo sapiens GN=IGHG3 PE=1 SV=2	41.3	9.4	621.4 (M:621.4)	11	30.5	8.28	22	0.86	19	25.22	1.26	19	34.35	1.06	19	30.79	1.02	19	19.51	0.91	20	21.36	1.26667	63.39	1.07333	19	54.08	1.07	20	21.83	0.82	20	26.2	0.95	20	21.63	0.8	20	24.24	0.98	20	23.05	0.91	20	13.32	0.75	19
69	IGKC_HUMAN	Ig kappa chain C region OS=Homo sapiens GN=IGKC PE=1 SV=1	11.6	5.5	525.4 (M:525.4)	8	50.9	6.00	25	0.8	26	44.22	1	27	38.76	0.89	27	30.7	0.89	26	24.95	0.83	27	36.32	1.02667	57.81	0.88	25	34.46	0.91	26	13.14	0.82	27	45.95	0.95	27	18.16	0.85	27	45.38	0.92	27	16.07	1	27	21.94	0.93	26
70	KV402_HUMAN	Ig kappa chain V-IV region Len OS=Homo sapiens PE=1 SV=2	12.6	9.0	55.1 (M:55.1)	1	7.9	7.55	105	0.9	13	18.12	0.88	13	23.66	0.84	13	19.43	0.94	13	10.93	0.98	13	9.06	0.8	44.21	0.766667	13	37.89	1.01	13	7.18	0.92	13	11.77	1	13	6.17	0.96	13	13.09	0.97	13	6.61	0.95	13	11.11	1.26	13
71	LV206_HUMAN	Ig lambda chain V-II region MGC OS=Homo sapiens PE=1 SV=1	11.6	5.0	63.4 (M:63.4)	1	11.7	3.52	96	0.91	8	6.59	1.01	8	6.48	1	8	7.15	0.91	8	6.54	1	8	5.32	0.66	5.85	0.66	8	6.46	1	8	6.73	0.95	8	7.8	1.17	8	6.67	1.16	8	7.86	0.96	8	7.71	0.96	8	6.64	1.785	8
72	LAC1_HUMAN	Ig lambda-1 chain C regions OS=Homo sapiens GN=IGLC1 PE=1 SV=1	11.3	9.2	363.0 (M:363.0)	5	37.7	5.71	36	0.98	24	25.71	0.96	24	45.02	1.01	24	15.25	0.93	24	17.17	0.9	24	19.92	0.846667	70.01	0.913333	23	37.98	0.85	24	22.93	0.97	24	36	0.93	24	16.05	0.98	24	35.54	0.92	24	16.01	1.09	24	21.27	1.095	23
73	LAC2_HUMAN	Ig lambda-2 chain C regions OS=Homo sapiens GN=IGLC2 PE=1 SV=1	11.3	7.7	382.4 (M:382.4)	6	44.3	6.26	35	0.95	24	27.74	0.99	24	45.67	1.02	24	14.7	0.92	24	16.66	0.88	24	20.25	0.966667	72.08	0.993333	24	37.92	0.85	24	22.66	0.96	24	36.59	0.92	24	16.12	0.94	24	37.84	0.93	24	14.18	1.09	24	20.83	0.96	24
74	IGHM_HUMAN	Ig mu chain C region OS=Homo sapiens GN=IGHM PE=1 SV=3	49.3	6.4	1195.8 (M:1195.8)	22	44.5	7.11	14	0.82	63	26.35	1.11	63	18.83	1.05	63	30.21	0.86	60	11.87	0.81	65	29.25	0.846667	57.18	0.76	62	50.87	0.87	63	20.76	0.84	63	26.33	0.87	61	13.05	0.85	63	28.05	0.9	62	15.18	1.03	63	18.02	1.065	64
75	ITIH1_HUMAN	Inter-alpha-trypsin inhibitor heavy chain H1 OS=Homo sapiens GN=ITIH1 PE=1 SV=3	101.3	6.3	77.6 (M:77.6)	2	2.0	5.49	91	0.84	9	17.51	0.63	9	6.7	0.81	9	4.61	0.65	9	12.25	0.96	9	10.14	0.473333	8.94	0.613333	9	9.88	0.75	9	6.48	1.12	9	9.72	0.79	9	9.04	1.02	9	9.19	0.87	9	7.01	1.17	9	6.38	1.68	9
76	ITIH2_HUMAN	Inter-alpha-trypsin inhibitor heavy chain H2 OS=Homo sapiens GN=ITIH2 PE=1 SV=2	106.4	6.4	457.1 (M:457.1)	10	12.2	7.29	28	0.63	20	17.87	0.88	21	28.57	0.78	21	23.02	0.71	20	16.59	0.8	20	19.36	0.786667	38.59	0.7	21	31.41	0.88	20	19.42	0.58	21	34.29	0.62	21	25.84	0.55	21	28.75	0.65	21	28.96	0.77	21	34.98	0.795	21
77	ITIH3_HUMAN	Inter-alpha-trypsin inhibitor heavy chain H3 OS=Homo sapiens GN=ITIH3 PE=1 SV=2	99.8	5.4	104.6 (M:104.6)	2	1.7	6.51	83	1.23	8	7.6	1.2	8	6.51	1.37	8	6.33	1.07	8	8.16	1.3	8	7.87	0.72	6.21	0.826667	8	7.64	1.13	8	8.73	1.36	8	10.16	1.12	8	11.03	1.27	8	9.96	1.2	8	10.27	1.06	8	6.5	1.56	8
78	ITIH4_HUMAN	Inter-alpha-trypsin inhibitor heavy chain H4 OS=Homo sapiens GN=ITIH4 PE=1 SV=4	103.3	6.5	1078.0 (M:1078.0)	24	23.4	9.27	15	1.05	54	23.51	1.28	54	22.99	1.27	54	22.05	1.05	54	20.70	1.14	53	14.83	0.993333	48.78	0.993333	54	46.36	1.14	53	14.18	1.12	54	19.68	1.11	54	13.58	1.09	53	16.93	1.13	54	15.55	1	54	19.87	1.125	54
79	IDH3A_HUMAN	Isocitrate dehydrogenase [NAD] subunit alpha, mitochondrial OS=Homo sapiens GN=IDH3A PE=1 SV=1	39.6	6.5	59.5 (M:59.5)	1	2.7	15.71	102	0.71	13	13.73	0.9	13	27.14	0.83	13	17.18	0.77	13	7.81	0.96	13	18.58	0.993333	42.16	0.92	11	27.67	1.03	13	8.02	0.56	13	12.04	0.55	13	9.01	0.51	13	14.65	0.6	13	12.49	0.58	13	14.03	0.555	11
80	K1C10_HUMAN	Keratin, type I cytoskeletal 10 OS=Homo sapiens GN=KRT10 PE=1 SV=6	58.8	5.0	131.4 (M:131.4)	2	3.8	8.40	70	0.64	4	8.54	1.24	4	5.11	1.1	4	5.79	0.71	4	11.06	1.02	4	3.59	1.34667	4.15	1.2	4	3.58	1.14	4	7.26	0.54	4	7	0.9	4	4.87	0.8	4	4.06	0.61	4	5	0.54	4	6.7	0.675	4
81	KNG1_HUMAN	Kininogen-1 OS=Homo sapiens GN=KNG1 PE=1 SV=2	71.9	6.4	179.2 (M:179.2)	4	5.9	7.15	57	0.91	8	10.07	0.87	6	32.96	0.86	8	26.38	0.9	6	8.67	0.86	8	22.82	0.72	47.79	0.68	8	39.33	0.94	6	14.81	1.04	8	16.29	0.9	6	25.2	0.89	8	21.12	1.01	6	15.15	1.21	8	27.32	1.32	8
82	TRFL_HUMAN	Lactotransferrin OS=Homo sapiens GN=LTF PE=1 SV=6	78.1	9.6	42.5 (M:42.5)	1	2.7	14.07	111	0.53	2	3.73	1.12	2	5.37	0.76	2	2.53	0.78	2	0.89	0.79	2	8.21	1.38667	9.52	0.94	2	6.67	1.16	2	5.36	0.54	2	9.26	0.77	2	2.86	0.52	2	0.02	0.79	2	6.41	0.69	2	1.05	0.555	2
83	LBP_HUMAN	Lipopolysaccharide-binding protein OS=Homo sapiens GN=LBP PE=1 SV=3	53.3	6.2	423.9 (M:423.9)	5	11.6	6.17	32	1.19	23	24.4	1.61	23	22.79	1.55	23	27.49	1.23	23	16.76	1.42	23	18.6	1.28667	45.61	1.24667	23	36.68	1.46	23	21.75	1.17	23	22.36	1.14	23	17.37	1.1	23	25.02	1.21	23	14.14	0.83	23	20.91	0.885	23
84	LYSC_HUMAN	Lysozyme C OS=Homo sapiens GN=LYZ PE=1 SV=1	16.5	10.6	65.4 (M:65.4)	2	12.2	10.74	95	0.61	3	27.43	1.11	3	8.46	1.02	3	10.27	0.67	3	21.76	0.85	3	13.7	1.00667	5.67	0.926667	3	10.73	0.92	3	8.04	0.71	3	14.69	0.73	3	7.21	0.67	3	12.21	0.77	3	9.02	0.84	3	0.97	0.72	3
85	CD14_HUMAN	Monocyte differentiation antigen CD14 OS=Homo sapiens GN=CD14 PE=1 SV=2	40.1	5.8	49.4 (M:49.4)	1	5.1	7.03	110	1.13	7	4.32	0.77	7	3.45	1.02	7	4.62	0.85	7	4.13	1.12	7	8.62	0.593333	5.82	0.786667	7	7.41	0.84	7	5.43	1.46	7	7.9	0.96	7	3.84	1.28	7	4.92	1.1	7	5.5	1.32	7	8.71	1.635	7
86	PGRP2_HUMAN	N-acetylmuramoyl-L-alanine amidase OS=Homo sapiens GN=PGLYRP2 PE=1 SV=1	62.2	8.0	116.0 (M:116.0)	2	4.7	7.77	79	0.8	8	38.48	0.98	8	25.29	0.9	8	22.46	0.87	8	10.53	0.87	8	19.67	0.9	64.72	0.826667	8	14.2	0.94	8	27.85	0.85	8	57.82	0.92	8	4.28	0.85	8	44.68	0.93	8	8.87	0.98	8	35.99	1.035	8
87	NUCB1_HUMAN	Nucleobindin-1 OS=Homo sapiens GN=NUCB1 PE=1 SV=4	53.8	5.0	69.9 (M:69.9)	1	2.8	5.35	93	0.76	7	4.56	1.14	7	6.64	0.91	7	11.35	0.95	7	7.11	1.11	7	13.69	1.32667	12.58	1.05333	7	9.18	1.39	7	11.52	0.8	7	6.44	0.86	7	8.64	0.68	7	8.82	1.01	7	8.21	0.72	7	12.95	0.66	7
88	PLTP_HUMAN	Phospholipid transfer protein OS=Homo sapiens GN=PLTP PE=1 SV=1	54.7	6.6	80.6 (M:80.6)	1	3.0	7.40	88	0.7	4	4.82	1.15	4	3.24	0.94	4	8.34	0.85	4	6.53	1.12	4	6.89	1.40667	7.93	1.15333	4	12.13	1.36	4	3.09	0.71	4	3.73	0.83	4	5.32	0.67	4	4.38	0.87	4	4.63	0.64	4	3.38	0.585	4
89	PLMN_HUMAN	Plasminogen OS=Homo sapiens GN=PLG PE=1 SV=2	90.5	7.3	753.5 (M:753.5)	16	25.4	6.64	19	0.77	27	34.5	1.27	25	22.67	0.98	26	34.61	0.93	26	16.46	0.92	26	19.6	0.946667	39.64	0.733333	26	29.77	1.07	26	12.52	0.73	28	27.77	0.9	27	18.82	0.75	26	29.24	0.9	28	13.87	0.82	27	14.08	0.945	27
90	CXCL7_HUMAN	Platelet basic protein OS=Homo sapiens GN=PPBP PE=1 SV=3	13.9	10.1	66.2 (M:66.2)	1	18.0	8.39	94	0.78	1		1.29	1		1.13	1		0.88	1		0.95	1		1.2		1.05333	1		1.07	1		0.85	1		0.93	1		0.81	1		0.97	1		0.9	1		0.78	1
91	PLF4_HUMAN	Platelet factor 4 OS=Homo sapiens GN=PF4 PE=1 SV=2	10.8	10.2	257.7 (M:257.7)	4	43.6	5.82	46	0.81	23	46.41	1.34	24	25.71	0.98	23	41.94	1.11	24	15.56	0.84	23	25.94	0.84	35.17	0.613333	23	11.93	1.14	24	18.17	0.75	23	40.67	1.01	24	9.39	0.73	23	42.92	1.04	24	6.93	0.91	24	17.4	1.185	23
92	PZP_HUMAN	Pregnancy zone protein OS=Homo sapiens GN=PZP PE=1 SV=4	163.8	5.9	116.0 (M:116.0)	3	2.1	7.85	78	1.23	12	29.03	1.67	12	25.93	1.69	12	24.44	1.21	12	28.74	1.37	12	22.83	1.12	18.39	1.13333	12	13.93	1.35	12	24.17	1.11	12	28.79	1.24	12	30.28	1.26	12	29.92	1.1	12	29.73	0.81	12	7.69	1.11	12
93	PCOC1_HUMAN	Procollagen C-endopeptidase enhancer 1 OS=Homo sapiens GN=PCOLCE PE=1 SV=2	47.9	8.7	78.0 (M:78.0)	2	6.5	8.99	90	0.81	9	7.68	1.07	9	12.61	0.94	9	9.25	0.92	9	9.06	0.88	9	7.98	0.66	5.95	0.586667	8	4.46	1	9	10.47	0.84	9	11.64	0.94	9	8.02	0.83	9	11.2	0.96	9	8.36	0.97	9	16.46	1.47	8
94	PROP_HUMAN	Properdin OS=Homo sapiens GN=CFP PE=1 SV=2	51.2	10.1	175.3 (M:175.3)	4	9.6	8.11	58	0.71	11	24.96	0.99	11	28.82	0.91	11	21.23	0.77	11	18.35	0.9	11	16.18	0.82	41.36	0.76	11	30.37	0.97	11	19.34	0.89	11	24.3	0.95	11	19.38	0.88	11	28.18	0.96	11	17.95	0.99	11	18.31	1.155	11
95	AMBP_HUMAN	Protein AMBP OS=Homo sapiens GN=AMBP PE=1 SV=1	39.0	5.9	61.7 (M:61.7)	1	4.0	4.49	99	1.03	1		0.72	1		0.84	1		0.88	1		1.13	1		0.626667		0.733333	1		0.97	1		1.11	1		0.92	1		1.07	1		0.95	1		0.99	1		1.47	1
96	ZPI_HUMAN	Protein Z-dependent protease inhibitor OS=Homo sapiens GN=SERPINA10 PE=1 SV=1	50.7	9.0	113.6 (M:113.6)	2	8.1	5.14	82	0.78	6	7.63	1.19	6	13.88	1.04	6	17.89	0.89	6	7.72	1.07	6	7.27	1.33333	30.02	1.16667	6	33.1	1.22	6	1.91	0.7	5	4.55	0.82	5	1.48	0.72	5	7.07	0.79	5	4.05	0.65	5	5.66	0.54	5
97	THRB_HUMAN	Prothrombin OS=Homo sapiens GN=F2 PE=1 SV=2	70.0	5.6	2832.9 (M:2832.9)	51	54.0	6.24	5	0.83	126	28.37	1.12	127	25.43	0.97	127	27.64	0.94	128	20.75	0.9	126	26.34	0.86	44.97	0.74	129	39.74	0.99	125	21.56	0.79	123	33.92	0.82	124	16.49	0.73	123	34.17	0.88	123	17.67	0.88	124	18.08	0.96	126
98	RET4_HUMAN	Retinol-binding protein 4 OS=Homo sapiens GN=RBP4 PE=1 SV=3	23.0	5.7	90.4 (M:90.4)	2	12.4	10.88	86	0.5	5	11.39	1.01	5	5.06	0.67	5	21.55	0.74	5	7.15	0.74	5	8.26	1.25333	5.3	0.84	5	14.71	1.11	5	9.79	0.57	5	10.97	0.76	5	2.71	0.51	5	16.79	0.85	5	8.19	0.77	5	5.89	0.615	5
99	SPP24_HUMAN	Secreted phosphoprotein 24 OS=Homo sapiens GN=SPP2 PE=1 SV=1	24.3	9.4	54.2 (M:54.2)	1	5.7	4.32	106	0.74	4	4.34	0.73	4	5.32	0.63	4	8.36	0.87	4	3.67	0.88	4	2.95	0.6	5.79	0.513333	4	8.1	1.02	4	1.44	0.93	4	6.48	1.14	4	4.41	0.97	4	3.3	1.09	4	4.64	1.07	4	5.77	1.905	4
100	TRFE_HUMAN	Serotransferrin OS=Homo sapiens GN=TF PE=1 SV=3	77.0	7.0	578.7 (M:578.7)	14	20.2	5.88	24	0.7	23	23.68	0.58	24	83.78	0.51	24	75.09	0.78	23	24.35	0.61	22	67.34	0.706667	44.71	0.626667	24	32.45	0.67	22	46.71	0.83	22	37.91	0.99	21	18.39	0.9	21	36.79	0.92	21	20.66	1.37	22	28.16	1.38	21
101	ALBU_HUMAN	Serum albumin OS=Homo sapiens GN=ALB PE=1 SV=2	69.3	5.9	2512.7 (M:2512.7)	53	62.7	8.89	7	0.62	152	28.62	0.58	157	93.41	0.46	154	70.43	0.75	149	17.53	0.43	152	95.28	0.746667	48.81	0.606667	153	34.32	0.52	153	66.33	0.63	149	47.67	0.86	151	23.55	0.71	150	45.33	0.78	154	26.2	1.49	152	38.11	1.14	151
102	SAA_HUMAN	Serum amyloid A protein OS=Homo sapiens GN=SAA1 PE=1 SV=2	13.5	6.4	694.6 (M:694.6)	10	72.1	3.68	20	2.42	31	67.3	4.38	31	76.87	3.84	31	83.33	2.75	31	59.56	4.01	31	89.25	4.66667	87.36	4.10667	31	88.98	4.55	31	82.48	3.4	31	72.52	3.77	31	64.71	3.3	31	70.08	3.89	31	66.74	0.85	31	24.36	0.81	31
103	SAA4_HUMAN	Serum amyloid A-4 protein OS=Homo sapiens GN=SAA4 PE=1 SV=2	14.7	9.8	171.9 (M:171.9)	5	43.8	8.05	59	1.05	17	14.03	1.38	17	29.18	1.38	17	14.91	1.05	17	14.53	1.26	17	19.76	1.20667	76.95	1.20667	17	57.04	1.26	17	32.74	1.07	17	19.95	1.02	17	12.38	1.02	17	17.25	1.07	17	10.99	0.85	17	24.89	0.855	17
104	SAMP_HUMAN	Serum amyloid P-component OS=Homo sapiens GN=APCS PE=1 SV=2	25.4	6.1	399.5 (M:399.5)	9	31.8	6.47	34	1.06	19	20.12	1.24	19	23.32	1.36	19	31.16	0.96	19	16.40	1.44	19	27.84	1.23333	70.43	1.35333	19	78.17	1.3	19	20.53	1.06	19	20.03	0.96	19	15.86	1.05	19	21.68	0.97	19	14.01	0.75	19	21.68	0.78	19
105	PON1_HUMAN	Serum paraoxonase/arylesterase 1 OS=Homo sapiens GN=PON1 PE=1 SV=3	39.7	5.0	156.7 (M:156.7)	4	10.1	8.10	63	0.75	8	19.09	1.04	11	24.52	0.94	8	13.21	0.94	11	37.46	0.91	8	30.86	0.906667	50.37	0.813333	8	54.32	1.08	11	35.06	0.76	8	22.52	0.7	11	24.5	0.66	8	27.01	0.75	11	23.54	0.69	11	35.71	0.765	10
106	PON3_HUMAN	Serum paraoxonase/lactonase 3 OS=Homo sapiens GN=PON3 PE=1 SV=3	39.6	5.1	52.6 (M:52.6)	1	2.5	7.91	107	0.71	7	5.59	0.68	7	16.09	0.62	7	20.12	0.78	7	6.99	0.79	7	8.87	0.5	11.9	0.453333	7	12.32	0.87	7	13.12	0.73	7	7.12	0.69	7	9.41	0.62	7	6.35	0.81	7	10.66	0.93	7	4.11	1.365	7
107	SPRC_HUMAN	SPARC OS=Homo sapiens GN=SPARC PE=1 SV=1	34.6	4.6	152.9 (M:152.9)	2	5.3	7.50	65	0.56	2	3.38	1.21	2	1.8	0.8	2	6.34	0.84	2	4.75	0.96	2	6.63	1.37333	7.9	0.906667	2	0.24	1.45	2	1.5	0.69	2	4.24	1	2	3.19	0.66	2	4.94	1.05	2	3.89	0.72	2	2.39	0.735	2
108	QSOX1_HUMAN	Sulfhydryl oxidase 1 OS=Homo sapiens GN=QSOX1 PE=1 SV=3	82.5	9.9	37.2 (M:37.2)	1	2.0	8.03	113	1	2	2.99	1.07	2	4.08	1.3	2	5.43	0.82	2	1.65	1.07	2	5.42	0.586667	3.08	0.713333	2	4.42	0.87	2	4.07	1.25	2	7.05	0.94	2	2.68	1.15	2	4.02	1.03	2	5.71	1.18	2	1.63	1.62	2
109	TSP1_HUMAN	Thrombospondin-1 OS=Homo sapiens GN=THBS1 PE=1 SV=2	129.3	4.6	295.6 (M:295.6)	6	8.4	5.97	43	0.74	17	20.32	1.02	17	12.11	1.01	17	18.08	0.74	17	12.36	0.93	17	18.52	0.78	45.83	0.78	16	38.98	0.93	17	16.17	0.87	17	19.68	0.86	17	13.2	0.86	17	20.86	0.87	17	10.28	0.94	17	19.79	1.11	16
110	TTHY_HUMAN	Transthyretin OS=Homo sapiens GN=TTR PE=1 SV=1	15.9	5.4	453.3 (M:453.3)	6	49.7	8.40	29	0.76	25	21.63	1.07	25	15.02	0.91	25	17.15	0.89	25	16.87	0.86	25	16.34	0.913333	48.13	0.773333	25	41.06	1.01	25	21.32	0.7	24	23.53	0.84	23	26.64	0.71	23	27.3	0.82	24	21.47	0.82	24	20.8	0.9	23
111	VTDB_HUMAN	Vitamin D-binding protein OS=Homo sapiens GN=GC PE=1 SV=1	52.9	5.3	62.3 (M:62.3)	2	7.0	9.20	98	0.83	10	31	0.83	10	38.29	0.81	10	21.78	0.85	10	18.10	1.01	10	13.9	0.886667	51.75	0.86	10	33.93	1.03	10	8.95	1	10	20.94	0.98	10	6.62	0.95	10	19.24	1.03	10	8.32	1	10	10.58	1.11	10
112	PROS_HUMAN	Vitamin K-dependent protein S OS=Homo sapiens GN=PROS1 PE=1 SV=1	75.1	5.4	146.8 (M:146.8)	4	5.3	7.83	67	0.77	15	11.25	1.16	15	11.98	1.04	15	11.42	0.87	14	6.46	1.05	15	13.74	1.2	42.46	1.08667	14	36.3	1.16	15	14.44	0.92	14	6.52	0.98	15	8.19	0.88	15	13.87	1.01	15	8.63	0.87	15	12.01	0.81	14
113	VTNC_HUMAN	Vitronectin OS=Homo sapiens GN=VTN PE=1 SV=1	54.3	5.5	1483.2 (M:1483.2)	26	32.8	6.06	11	0.78	101	31.73	1.21	101	23.24	1.03	100	32.26	0.88	103	19.64	0.95	101	30.35	1.09333	52.63	0.933333	103	47.97	1.08	102	18.46	0.85	101	34.19	0.94	102	17	0.83	101	38.02	0.97	104	13.93	0.9	103	20.64	0.855	103
114	VWF_HUMAN	von Willebrand factor OS=Homo sapiens GN=VWF PE=1 SV=4	309.1	5.2	62.6 (M:62.6)	1	0.6	8.90	97	0.66	5	8.78	1.22	5	5.4	0.85	5	7.99	0.95	5	4.62	0.94	5	5.74	1.53333	8.14	1.07333	5	10.83	1.34	5	4.96	0.67	5	3.2	0.89	5	7.09	0.62	5	4.78	0.97	5	7.44	0.72	5	5.3	0.585	5
[truncated: 7 more columns]
